# Supplementary material for: Monosynaptic tracing maps brain-wide afferent oligodendrocyte precursor cell connectivity
Source: eLife. 2019 Oct 18;8:e49291. doi: 10.7554/eLife.49291 (PMC6800000; doi:10.7554/eLife.49291)
Supplement: Source data 1. [file elife-49291-data1.xlsx]

## Sheet: CC Inj
		CC1			CC2			CC3			CC4			CC5			CC6			CC7			CC8			CC9			CC10
Region	Ipsi	Contra	Total	Ipsi	Contra	Total	Ipsi	Contra	Total	Ipsi	Contra	Total	Ipsi	Contra	Total	Ipsi	Contra	Total	Ipsi	Contra	Total	Ipsi	Contra	Total	Ipsi	Contra	Total	Ipsi	Contra	Total
mPFC/anterior cingulate	223	118	341	180	51	231	224	88	312	566	166	732	516	289	805	656	245	901	231	95	326	204	92	296	218	157	375	198	94	292
Supplementary Motor (Mos)	234	97	331	346	61	407	358	168	526	294	62	356	1066	210	1276	702	73	775	172	59	231	277	45	322	171	107	278	108	35	143
Primary Motor (Mop)	107	17	124	194	47	241	237	60	297	72	32	104	309	47	356	44	6	50	63	38	101	77	31	108	107	73	180	24	32	56
Primary Somatosensory (SSp)	95	28	123	238	21	259	143	106	249	131	68	199	200	35	235	27	1	28	49	51	100	47	47	94	71	65	136	24	19	43
Thalamus, Total	57	0	57	151	0	151	176	0	176	79	0	79	171	0	171	167	0	167	38	0	38	55	0	55	36	4	40	20	2	22

## Sheet: MOs Inj
		Mos1			Mos2			Mos3			Mos4			Mos5			Mos6			Mos7			Mos8			Mos9			Mos10
Region	Ipsi	Contra	Total	Ipsi	Contra	Total	Ipsi	Contra	Total	Ipsi	Contra	Total	Ipsi	Contra	Total	Ipsi	Contra	Total	Ipsi	Contra	Total	Ipsi	Contra	Total	Ipsi	Contra	Total	Ipsi	Contra	Total
mPFC/anterior cingulate	46	3	49	41	7	48	29	2	31	9	1	10	60	5	65	350	36	386	23	5	28	11	2	13	3		3	82	3	85
Supplementary Motor (Mos)	238	7	245	194	10	204	511	25	536	124	3	127	229	11	240	521	27	548	387	24	411	90	19	109	75	9	84	151	11	162
Primary Motor (Mop)	50	1	51	30	10	40	100	7	107	2	0	2	3	0	3	110	9	119	227	13	240	22	26	48	10		10	30	3	33
Primary Somatosensory (SSp)	26	0	26	27	6	33	113	2	115	7	0	7	0	0	0	45	4	49	208	4	212	0	6	6	19		19	17		17
Thalamus, Total	39	0	39	16	0	16	101	0	101	11	0	11	30	0	30	103	0	103	71	1	72	18	0	18	1		1	42		42

## Sheet: SSp Inj
		SSp 1			SSp 2			SSp 3			SSp 4			SSp 5			SSp 6			SSp 7			SSp 8			SSp 9			SSp 10
Region	Ipsi	Contra	Total	Ipsi	Contra	Total	Ipsi	Contra	Total	Ipsi	Contra	Total	Ipsi	Contra	Total	Ipsi	Contra	Total	Ipsi	Contra	Total	Ipsi	Contra	Total	Ipsi	Contra	Total	Ipsi	Contra	Total
mPFC/anterior cingulate	0		0	0		0	0		0	0		0	0		0	2		2				2		2	1		1
Supplementary Motor (Mos)	1		1	7		7	2		2	0		0	3		3	12		12	11		11	6		6	5		5	3		3
Primary Motor (Mop)	1		1	1		1	1		1	2		2	6		6	5		5	3		3				2		2
Primary Somatosensory (SSp)	18		18	133		133	99		99	91		91	142		142	359		359	213		213	107		107	114		114	176		176
Thalamus, Total	0		0	11		11	1		1	2		2	12		12	62		62	39		39	23		23	5		5	22		22

## Sheet: Thalamus sublocalization
Thalamus sublocalization, %
	VAL	Amd	Amv	VPL	VPM	PO	MD	AD
M2 inj
Mos1	82.1429	17.8571	0	0	0	0	0	0
Mos2	60	0	20	0	0	13.3333	6.66667	0
Mos3	39.4737	36.8421	0	0	0	5.26316	3.94737	0
Mos4	31.8182	50	0	0	0	18.1818	0	0
Mos5	27.6316	51.3158	0	0	0	1.31579	6.57895	0
Mos6	39.2157	19.6078	3.92157	0	9.80392	17.6471	0	0
Mos7	16.6667	50	0	0	0	16.6667	0	0
Mos8	13.3333	33.3333	8.88889	6.66667	11.1111	20	0	0
CC Inj	VAL	Amd	Amv	VPL	VPM	PO	MD	AD
CC1	39.7436	14.1026	3.84615	0	1.28205	8.97436	1.28205	1.28205
CC2	23.0769	23.9819	1.80995	0.904977	4.52489	9.95475	4.52489	2.71493
CC3	13.7725	28.7425	2.99401	0	0	5.98802	19.1617	4.19162
CC4	17.0732	28.6585	7.31707	0	1.21951	6.70732	9.14634	3.65854
CC5	30	34.2857	0.714286	0	2.14286	2.85714	8.57143	7.85714
CC6	16.7883	43.7956	2.91971	0	0	7.29927	12.4088	2.91971
CC7	11.7647	41.1765	0	0	0	11.7647	11.7647	23.5294
CC8	10	23.3333	0	0	0	0	0	36.6667
CC9	5.40541	43.2432	8.10811	0	0	0	0	29.7297
CC10	7.69231	38.4615	0	0	0	0	0	46.1538
SSp	VAL	Amd	Amv	VPL	VPM	PO	MD	AD
SSp1	0	0	0	0	0	50	0	0
SSp2	20	10	0	10	30	20	0	0
SSp3	0	0	0	0	66.6667	0	0	0
SSp4	0	0	0	0	0	0	0	0
SSp5	18.75	0	0	31.25	31.25	12.5	0	0
SSp6	11.1111	8.33333	11.1111	27.7778	11.1111	22.2222	0	0
SSp7	0	2.43902	0	80.4878	9.7561	7.31707	0	0
SSp8	25	0	5	30	40	0	0	0
SSp9	66.6667	0	0	0	0	33.3333	0	0
SSp10	6.66667	0	0	33.3333	33.3333	26.6667	0	0

## Sheet: Trimming
	No Trim	No Trim	No Trim	No Trim	No Trim	No Trim	No Trim	No Trim	No Trim	No Trim	No Trim	No Trim	No Trim	No Trim	Trim	Trim	Trim	Trim	Trim	Trim	Trim	Trim	Trim	Trim	Trim	Trim	Trim
Fractional localization	NT1	NT2	NT3	NT4	NT5	Nt6	NT7	NT8	NT9	NT10	NT11	NT12	NT13	NT14	T1	T2	T3	T4	T5	T6	T7	T8	T9	T10	T11	T12	T13
mPFC	0	0	0	0	0.377358	0	1.06952	0.571429	0	3.50877	0	0	0	0	0	0.452489	2.41935	0	1.21212	1.44092	0	0	0	0	0	0.961538	0
Mos	3.58974	1.7094	0	1.7341	2.26415	3.64238	3.20856	2.85714	1.27119	0	0.757576	3.01724	2.48756	3.79747	2.62726	2.26244	0	0	1.51515	2.01729	0	0	0	0	0	1.92308	2.5641
Mop	0.512821	0.854701	1.86916	3.46821	0.943396	0.993377	0	1.14286	0	0	0.757576	1.2931	0	0	3.77668	1.80995	0.806452	2.7027	3.93939	3.45821	3.06122	0	0	0	2.27273	0	0
SSp	68.2051	84.6154	85.0467	82.0809	67.7358	70.5298	57.2193	65.1429	74.5763	75.4386	84.0909	84.9138	87.5622	77.2152	73.2348	87.7828	81.4516	83.7838	75.7576	75.7925	85.7143	80.5195	59.6154	97.3451	85.2273	88.4615	82.0513
Thalamus, total	5.64103	0.854701	1.86916	6.93642	11.6981	12.9139	12.2995	2.85714	9.32203	7.01754	10.6061	2.58621	5.97015	17.7215	7.06076	3.61991	5.64516	5.40541	11.5152	8.35735	4.08163	5.19481	38.4615	0.884956	5.68182	5.76923	5.98291

## Sheet: Starter cell depth
CC	MOs	SSp
1308	268	155
1304	262	151
1310	187	88
1373	423	23
1431	361	143
1435	388	58
1446	302	60
1504	288	200
1557	464	407
1540	378	381
1527	372	363
1525	344	153
1546	433	148
1682	391	24
1673	368	619
1732	284	431
1727	417	43
1819	237	279
1874	219	273
1559	247	476
1457	260	241
1632	271	230
1585	522	212
1410	477	18
1387	380	11
1540	401	413
1475	15	69
1789	81	182
1753	89	198
1355	483	165
1456	350	30
1533	42	481
1521	5	567
1562	1098	570
1635	1116	39
1460	1149	51
1485	1151	34
1415	1153	22
531	1092	528
812	1211	284
959	1209	44
986	38	279
1105	32	412
1295	134	232
1480	904	295
1561	916	305
1678	929	412
1483	998	454
1478	1031	35
1351	1051	151
1485	65	30
1449	614	37
1417	1113	12
1513	1133	516
1509	66	32
1333	131	501
1578	191	268
1957	537	357
1620	160	434
1677	702	346
1944	726	774
1487	536	153
1447	24	17
1626	413	64
1426	39	55
1432	32	803
1509	346	835
1413	49	378
1443		7
1583		365
1626		419
1633		812
1557		35
		341
		118
		365
		396
		18
		31
		113
		23
		26
		96
		119
		23
		39
		16
		25
		15
		400
		408
		579
		78
		215
		1199
		45
		22
		597

## Sheet: PSD95 colocalization
Ms1	Ms2	Ms3	Ms4	Ms5	Ms6	Ms7	Ms8	Ms9
23	18	54	44	27	21	67	8	22
48	8	38	56	40	16	26	25	6
16	23	35	12	25	6	5	17	17
11	5	35	10	12	13	16	26	14
	40		10	7	10	12	18	9
					52	4	29	26
					11	24	12	8
					10	11	2	12
					29	9	2	7
					23	20	6	3
					36	16	20	7
					8	36	53	14
					7	9	7	14
					3	17	9	0
					17	14	9	2
					26	17	2	12
					13	18	8	4
					29	23	35	15
